# Supplementary material for: Validation and measurement invariance of the Langer mindfulness scale: the Turkish version
Source: Front Psychol. 2024 Nov 21;15:1474577. doi: 10.3389/fpsyg.2024.1474577 (PMC11619047; doi:10.3389/fpsyg.2024.1474577)
Supplement: Supplementary file 1 [file Table_1.XLSX]

## Sheet: data_490
Cinsiyet	LMS1	LMS2	LMS3	LMS4	LMS5	LMS6	LMS7	LMS8	LMS9	LMS10	LMS11	LMS12	LMS13	LMS14	NS	NP	E	LMSTOP
Erkek	7	7	6	6	7	7	7	7	3	7	6	6	7	7	35	33	22	90
Kadın	4	6	4	5	4	3	2	4	7	4	4	4	4	7	18	24	20	62
Kadın	6	4	4	7	6	3	4	6	6	6	5	6	6	6	28	22	25	75
Kadın	5	4	6	5	3	3	3	6	3	5	3	3	6	4	25	20	14	59
Kadın	7	3	5	6	2	4	7	7	5	6	5	6	6	6	33	23	19	75
Erkek	5	6	5	7	6	4	4	7	7	7	5	7	7	6	30	26	27	83
Kadın	5	7	7	7	5	4	5	6	7	5	5	7	7	5	28	28	26	82
Kadın	5	5	5	2	6	3	4	5	6	5	3	6	5	6	24	22	20	66
Kadın	3	7	3	5	6	3	3	3	6	2	3	5	3	5	14	21	22	57
Kadın	4	5	2	5	5	2	3	3	5	3	3	5	3	5	16	17	20	53
Erkek	4	4	4	4	4	4	4	4	4	4	4	4	4	4	20	20	16	56
Kadın	2	6	3	5	5	3	3	3	5	3	3	5	3	5	14	20	20	54
Erkek	4	7	4	4	6	4	4	4	4	4	4	7	4	4	20	23	21	64
Kadın	4	4	4	4	4	4	4	4	4	4	4	4	4	4	20	20	16	56
Erkek	4	6	3	5	6	3	2	3	6	3	4	5	3	7	15	23	22	60
Erkek	4	6	3	6	5	3	2	3	5	2	4	4	4	4	15	20	20	55
Erkek	5	4	4	6	6	5	5	5	6	6	5	6	7	6	28	24	24	76
Erkek	6	6	5	7	6	5	5	7	4	6	6	7	7	6	31	28	24	83
Kadın	4	5	2	6	6	3	3	3	5	2	2	6	3	5	15	17	23	55
Erkek	7	5	4	6	7	4	6	7	2	4	4	6	7	3	31	20	21	72
Kadın	6	3	5	6	3	5	5	5	6	2	5	6	6	6	24	24	21	69
Kadın	3	6	3	5	5	3	4	4	5	3	4	4	3	5	17	21	19	57
Kadın	7	3	6	7	7	7	7	7	7	5	7	7	7	7	33	30	28	91
Kadın	5	3	5	3	5	3	2	2	6	2	2	5	4	3	15	16	19	50
Kadın	7	6	3	6	6	4	6	6	6	6	6	6	7	6	32	25	24	81
Kadın	7	4	5	5	5	3	6	5	6	6	5	5	6	5	30	22	21	73
Kadın	7	5	6	7	7	4	4	7	7	4	4	4	4	7	26	26	25	77
Kadın	7	5	6	6	7	6	7	7	7	6	6	7	7	7	34	30	27	91
Kadın	7	7	6	6	6	3	6	6	7	6	6	7	7	6	32	28	26	86
Kadın	3	5	3	6	5	2	2	3	5	3	3	5	3	7	14	20	21	55
Kadın	3	5	3	5	5	3	2	3	6	3	2	5	2	5	13	18	21	52
Kadın	5	3	5	6	6	6	5	6	3	5	6	3	5	5	26	25	18	69
Kadın	5	3	5	2	4	1	3	6	4	2	3	5	5	3	21	15	15	51
Kadın	6	4	4	2	6	5	6	4	4	5	4	4	4	3	25	20	16	61
Erkek	7	6	6	6	2	6	6	6	6	6	6	6	6	6	31	30	20	81
Kadın	5	4	3	7	7	4	6	7	7	5	7	6	7	6	30	24	27	81
Erkek	6	4	3	3	3	4	6	6	5	4	3	6	6	1	28	15	17	60
Erkek	6	6	6	6	5	3	3	7	7	4	4	7	6	7	26	26	25	77
Kadın	3	7	3	6	7	3	3	3	7	3	3	7	3	5	15	21	27	63
Kadın	7	5	5	7	4	4	5	7	7	7	6	5	7	6	33	26	23	82
Kadın	5	3	5	7	7	4	3	6	6	2	5	7	5	6	21	23	27	71
Kadın	6	6	5	7	6	5	5	5	6	5	4	5	6	7	27	27	24	78
Kadın	7	4	4	2	6	4	6	6	2	5	4	3	6	4	30	20	13	63
Kadın	7	3	5	6	7	3	7	7	7	7	4	7	6	4	34	19	27	80
Kadın	4	6	4	6	7	3	4	4	7	4	3	7	4	7	20	23	27	70
Kadın	4	5	3	7	4	3	2	3	7	4	4	7	4	7	17	22	25	64
Kadın	4	5	4	7	6	3	3	4	7	3	3	7	3	7	17	22	27	66
Erkek	6	3	5	2	5	6	6	6	5	6	6	5	5	5	29	25	17	71
Kadın	6	5	5	4	4	3	5	5	3	4	4	3	6	5	26	22	14	62
Kadın	5	4	4	2	4	4	4	5	2	4	4	4	2	4	20	20	12	52
Erkek	6	6	5	5	6	5	4	5	7	3	4	7	5	6	23	26	25	74
Kadın	7	7	7	7	7	7	7	7	7	7	7	7	7	7	35	35	28	98
Kadın	7	3	5	7	7	5	7	7	7	6	5	7	6	6	33	24	28	85
Kadın	6	7	3	2	7	3	6	6	7	4	3	7	7	7	29	23	23	75
Erkek	7	6	6	5	7	6	6	7	6	7	6	6	7	7	34	31	24	89
Kadın	3	5	3	5	5	2	3	3	5	3	3	5	3	7	15	20	20	55
Kadın	6	3	5	6	5	4	4	5	6	4	4	4	4	5	23	21	21	65
Kadın	4	5	4	5	5	3	4	3	4	4	5	4	5	4	20	21	18	59
Kadın	7	4	3	7	7	3	6	6	7	7	4	7	5	4	31	18	28	77
Kadın	6	5	6	4	5	6	6	6	5	6	6	5	6	5	30	28	19	77
Kadın	7	6	6	6	6	5	5	6	6	5	5	6	5	6	28	28	24	80
Kadın	6	5	6	6	6	5	7	6	6	4	5	6	6	6	29	27	24	80
Kadın	7	4	4	7	7	4	7	7	7	7	4	7	7	4	35	20	28	83
Kadın	5	6	5	7	7	5	4	5	7	5	4	7	4	7	23	27	28	78
Kadın	6	5	6	2	6	6	5	7	6	6	5	5	5	7	29	29	19	77
Erkek	7	5	5	7	7	3	7	7	7	7	3	7	7	5	35	21	28	84
Erkek	7	7	5	5	7	7	7	7	7	7	7	7	7	7	35	33	26	94
Kadın	6	6	5	7	7	6	6	6	6	6	6	6	6	6	30	29	26	85
Kadın	7	6	6	6	6	5	5	6	2	6	5	6	6	6	30	28	20	78
Kadın	6	1	4	3	3	4	4	5	2	4	4	3	4	1	23	14	11	48
Kadın	7	7	6	7	7	7	5	7	7	7	6	7	7	7	33	33	28	94
Kadın	4	7	4	7	6	3	4	4	7	2	3	7	3	7	17	24	27	68
Kadın	7	6	4	7	7	3	4	5	7	6	5	7	5	7	27	25	28	80
Erkek	7	5	6	6	7	5	7	7	6	6	6	6	6	6	33	28	25	86
Kadın	4	4	3	5	5	3	3	4	7	3	3	7	3	7	17	20	24	61
Kadın	3	5	4	6	7	3	4	5	7	4	4	7	7	5	23	21	27	71
Kadın	6	4	5	6	2	4	5	5	6	2	4	5	4	4	22	21	19	62
Kadın	7	3	5	7	5	2	2	3	5	3	3	5	3	5	18	18	22	58
Kadın	5	6	4	3	4	5	5	5	6	6	6	6	6	6	27	27	19	73
Erkek	7	7	6	5	6	5	6	6	3	6	6	5	6	6	31	30	19	80
Kadın	6	5	3	5	6	3	5	6	3	5	5	3	6	3	28	19	17	64
Kadın	6	3	6	7	7	5	6	6	7	5	6	7	6	7	29	27	28	84
Erkek	7	6	7	7	7	4	4	7	7	3	7	7	7	7	28	31	28	87
Kadın	6	4	7	7	4	7	6	6	6	3	4	4	4	7	25	29	21	75
Kadın	7	5	5	7	7	5	7	7	7	7	6	7	7	7	35	28	28	91
Erkek	3	7	3	7	7	3	3	3	7	3	3	7	3	7	15	23	28	66
Kadın	7	3	5	4	6	4	6	6	5	6	4	4	6	5	31	21	19	71
Kadın	6	3	5	3	5	3	2	3	5	5	4	2	3	2	19	17	15	51
Kadın	5	4	4	7	5	5	4	6	6	4	5	6	6	5	25	23	24	72
Erkek	6	4	5	5	7	7	7	4	7	7	3	7	7	6	31	25	26	82
Kadın	6	4	4	6	6	3	3	6	6	6	6	6	6	6	27	23	24	74
Kadın	6	5	2	7	3	3	2	6	7	6	3	6	5	4	25	17	23	65
Kadın	7	6	7	7	7	6	7	7	6	6	6	6	6	7	33	32	26	91
Kadın	4	4	5	6	5	2	4	4	6	2	4	6	4	6	18	21	23	62
Kadın	7	3	5	7	7	6	7	7	5	7	6	7	7	7	35	27	26	88
Kadın	7	3	5	6	6	4	7	5	7	7	5	7	7	4	33	21	26	80
Kadın	7	4	6	6	3	5	7	7	6	6	6	6	7	6	34	27	21	82
Kadın	6	4	6	6	7	6	6	6	6	7	6	6	7	6	32	28	25	85
Kadın	6	6	6	6	7	6	6	6	5	6	5	7	7	6	31	29	25	85
Kadın	6	5	5	7	6	4	4	4	6	4	4	6	4	4	22	22	25	69
Erkek	3	5	3	5	5	3	3	3	5	3	3	5	3	5	15	19	20	54
Kadın	7	6	7	6	6	7	7	7	6	7	6	6	7	6	35	32	24	91
Kadın	5	3	5	5	4	5	6	6	7	6	5	6	7	7	30	25	22	77
Erkek	7	7	7	3	6	4	6	6	7	4	5	7	5	6	28	29	23	80
Kadın	7	5	5	6	7	5	5	7	6	7	5	6	7	6	33	26	25	84
Kadın	7	5	5	7	7	4	7	7	7	6	4	7	7	6	34	24	28	86
Kadın	7	6	6	3	7	5	6	7	6	7	6	7	7	6	34	29	23	86
Kadın	7	6	6	6	6	5	5	7	6	7	7	6	7	7	33	31	24	88
Kadın	7	6	6	6	7	5	6	5	7	6	5	7	5	6	29	28	27	84
Kadın	7	7	7	6	7	7	7	7	7	6	6	6	7	7	34	34	26	94
Kadın	6	3	3	2	3	3	3	6	5	6	5	4	5	5	26	19	14	59
Kadın	3	5	3	5	5	2	2	4	5	4	3	5	3	6	16	19	20	55
Kadın	6	6	6	6	6	6	5	6	6	6	6	6	6	6	29	30	24	83
Kadın	7	3	5	7	5	7	7	7	7	4	4	7	7	6	32	25	26	83
Kadın	6	5	3	4	3	5	3	6	5	4	5	5	2	6	21	24	17	62
Kadın	7	7	5	3	3	5	7	7	7	6	6	7	7	7	34	30	20	84
Kadın	3	7	3	7	7	3	3	3	7	3	3	7	3	7	15	23	28	66
Kadın	6	4	4	6	7	5	6	6	6	6	4	6	7	5	31	22	25	78
Erkek	7	6	6	7	6	5	5	7	7	6	5	7	7	7	32	29	27	88
Erkek	7	3	5	5	5	4	5	7	6	5	5	4	7	6	31	23	20	74
Erkek	6	5	5	7	5	6	5	5	6	6	6	6	6	6	28	28	24	80
Kadın	5	4	3	4	6	3	3	4	5	3	2	5	3	5	18	17	20	55
Kadın	5	5	5	5	5	4	4	6	4	6	4	5	4	3	25	21	19	65
Kadın	6	3	4	6	6	4	4	6	6	6	5	6	5	6	27	22	24	73
Erkek	6	7	7	3	4	6	4	6	7	6	6	7	5	7	27	33	21	81
Kadın	7	5	7	7	7	7	7	7	7	7	7	7	7	7	35	33	28	96
Kadın	3	5	3	7	7	3	3	3	5	3	3	5	3	7	15	21	24	60
Kadın	5	5	4	4	4	2	3	4	6	5	3	5	5	4	22	18	19	59
Kadın	6	5	6	4	5	6	6	6	5	6	6	6	6	7	30	30	20	80
Kadın	7	6	6	1	7	5	7	7	7	6	5	6	5	7	32	29	21	82
Erkek	6	6	6	7	6	4	4	5	7	3	4	6	5	7	23	27	26	76
Kadın	6	3	5	2	4	5	7	5	3	4	5	3	5	3	27	21	12	60
Erkek	4	5	4	7	7	4	4	4	7	4	4	7	4	7	20	24	28	72
Erkek	5	3	5	7	2	5	3	6	4	5	5	4	7	7	26	25	17	68
Kadın	5	7	4	7	7	4	5	5	7	5	4	7	5	7	25	26	28	79
Erkek	4	6	3	7	5	4	5	5	7	5	5	7	5	6	24	24	26	74
Erkek	5	4	5	6	4	3	5	3	4	5	3	5	4	6	22	21	19	62
Erkek	7	6	6	4	7	6	5	7	6	6	6	6	5	6	30	30	23	83
Erkek	7	7	6	7	7	7	7	7	7	7	7	7	7	7	35	34	28	97
Kadın	6	6	6	6	6	6	6	6	6	2	4	6	5	7	25	29	24	78
Kadın	3	4	5	7	7	4	7	6	7	4	5	7	5	6	25	24	28	77
Erkek	7	7	7	7	3	7	7	7	6	5	6	7	6	7	32	34	23	89
Kadın	7	7	4	7	7	4	4	4	6	5	3	6	5	6	25	24	26	75
Erkek	3	5	3	3	6	3	4	4	5	4	4	5	4	6	19	21	19	59
Kadın	6	3	5	6	6	5	7	6	7	5	5	6	6	1	30	19	25	74
Erkek	7	3	5	5	7	6	7	6	5	7	5	7	7	7	34	26	24	84
Erkek	7	6	5	4	6	5	5	5	5	5	5	5	6	6	28	27	20	75
Kadın	6	6	3	6	6	5	6	6	6	5	4	6	2	6	25	24	24	73
Kadın	6	5	5	7	7	6	6	6	7	6	6	7	3	3	27	25	28	80
Kadın	5	7	5	7	7	5	5	7	7	7	6	7	7	7	31	30	28	89
Kadın	5	3	5	7	7	5	7	6	7	6	6	7	6	6	30	25	28	83
Kadın	6	6	6	7	6	5	5	7	7	2	5	7	4	6	24	28	27	79
Kadın	6	6	4	7	7	5	2	6	7	4	4	7	5	7	23	26	28	77
Kadın	7	4	6	6	7	4	3	6	5	5	4	6	6	4	27	22	24	73
Kadın	6	5	5	5	5	6	5	6	5	4	4	5	3	6	24	26	20	70
Kadın	3	6	4	7	7	3	3	3	7	4	3	7	4	7	17	23	28	68
Kadın	6	3	4	7	4	2	7	7	3	6	5	7	7	7	33	21	21	75
Kadın	5	6	6	3	6	4	6	6	5	6	5	3	6	6	29	27	17	73
Kadın	7	5	6	7	4	5	7	6	5	7	5	4	7	5	34	26	20	80
Kadın	5	3	7	7	7	5	7	5	7	5	5	7	5	4	27	24	28	79
Kadın	7	7	7	7	7	7	7	7	7	7	7	7	7	7	35	35	28	98
Kadın	4	4	4	4	4	4	4	4	4	4	4	4	4	4	20	20	16	56
Kadın	7	6	6	6	6	6	6	6	6	6	5	6	5	6	30	29	24	83
Kadın	7	6	6	7	7	6	6	7	7	5	4	7	7	7	32	29	28	89
Kadın	4	4	5	6	7	3	4	3	6	3	3	5	2	7	16	22	24	62
Kadın	6	6	5	3	6	6	6	6	7	6	6	6	4	7	28	30	22	80
Kadın	7	3	5	3	7	5	7	6	5	5	4	7	7	7	32	24	22	78
Kadın	6	6	6	7	7	5	7	7	7	6	5	7	5	7	31	29	28	88
Kadın	5	3	2	4	6	4	3	3	5	3	4	5	3	6	17	19	20	56
Kadın	5	5	5	3	6	5	2	6	3	3	4	5	3	3	19	22	17	58
Kadın	6	6	5	7	7	5	6	6	5	5	4	6	4	7	27	27	25	79
Kadın	7	7	7	7	7	7	7	7	7	4	5	6	7	7	32	33	27	92
Kadın	7	5	5	5	7	4	6	6	6	5	5	6	4	7	28	26	24	78
Kadın	7	5	5	7	7	6	7	7	7	7	7	7	7	7	35	30	28	93
Kadın	7	5	5	7	7	7	5	6	6	7	5	6	5	7	30	29	26	85
Kadın	4	7	4	6	7	3	4	4	7	4	3	6	4	7	20	24	26	70
Kadın	6	4	4	2	4	2	5	5	4	4	3	4	3	3	23	16	14	53
Kadın	5	3	4	4	4	3	4	5	5	3	2	6	4	5	21	17	19	57
Erkek	5	4	4	6	6	4	5	4	6	5	4	6	5	3	24	19	24	67
Kadın	6	7	4	6	7	4	4	5	7	6	6	7	6	7	27	28	27	82
Kadın	7	6	6	7	7	6	7	5	7	7	5	7	5	7	31	30	28	89
Kadın	7	7	7	6	6	6	7	7	6	6	5	6	7	7	34	32	24	90
Kadın	4	6	3	6	6	3	4	3	6	4	3	6	4	7	19	22	24	65
Kadın	7	6	6	1	7	7	7	6	7	7	6	7	6	7	33	32	22	87
Kadın	6	3	4	3	6	4	5	6	4	7	3	6	6	6	30	20	19	69
Kadın	7	5	6	7	7	4	7	5	5	7	5	3	6	7	32	27	22	81
Erkek	6	7	7	6	7	7	5	6	6	6	6	6	7	7	30	34	25	89
Erkek	5	6	7	7	7	6	5	7	6	6	6	6	7	7	30	32	26	88
Kadın	6	6	4	7	3	6	6	6	3	6	3	3	6	4	30	23	16	69
Kadın	5	5	4	3	7	6	4	6	4	5	5	3	4	7	24	27	17	68
Erkek	7	7	7	7	7	7	7	7	7	5	7	7	7	7	33	35	28	96
Kadın	7	5	6	6	7	6	6	7	6	6	6	6	4	7	30	30	25	85
Kadın	7	6	6	3	6	6	6	6	6	5	6	6	6	7	30	31	21	82
Kadın	5	3	3	1	6	4	4	5	5	4	4	6	3	4	21	18	18	57
Erkek	6	7	6	7	7	6	6	6	7	6	6	7	6	7	30	32	28	90
Kadın	7	7	7	7	2	6	6	7	7	6	6	7	6	7	32	33	23	88
Kadın	5	6	5	5	5	5	5	6	3	5	5	5	5	6	26	27	18	71
Kadın	7	7	7	7	7	7	7	7	7	7	7	7	7	7	35	35	28	98
Kadın	7	3	5	5	2	6	7	7	7	7	6	7	7	7	35	27	21	83
Kadın	7	6	7	7	3	7	7	7	6	4	6	6	7	7	32	33	22	87
Kadın	3	5	3	6	6	3	2	3	6	3	3	6	2	6	13	20	24	57
Kadın	7	6	7	6	7	6	7	7	6	7	7	7	7	7	35	33	26	94
Kadın	6	6	6	6	6	6	6	6	7	6	6	6	6	6	30	30	25	85
Kadın	7	5	5	6	7	3	7	7	7	7	5	6	7	5	35	23	26	84
Kadın	6	6	6	7	6	6	5	5	6	5	5	7	6	6	27	29	26	82
Kadın	7	3	5	2	6	6	6	6	6	6	6	7	6	7	31	27	21	79
Kadın	7	5	7	7	3	6	7	7	7	7	6	7	7	7	35	31	24	90
Kadın	6	5	2	5	6	6	6	6	5	2	3	4	5	6	25	22	20	67
Kadın	5	5	5	6	4	5	5	6	5	6	6	6	6	6	28	27	21	76
Kadın	7	7	7	7	7	6	5	7	7	6	7	7	7	7	32	34	28	94
Kadın	4	5	4	7	6	4	5	4	6	7	5	6	7	6	27	24	25	76
Kadın	6	6	5	6	7	5	4	7	6	5	4	6	2	6	24	26	25	75
Kadın	6	3	5	7	7	5	6	6	7	7	6	7	7	7	32	26	28	86
Kadın	7	3	5	7	7	6	7	7	7	7	7	7	7	7	35	28	28	91
Kadın	7	7	5	6	7	4	3	7	7	5	5	7	7	6	29	27	27	83
Kadın	2	6	4	5	5	3	3	3	5	4	4	3	4	4	16	21	18	55
Erkek	4	5	4	3	6	2	4	4	3	4	4	4	4	5	20	20	16	56
Kadın	6	7	6	7	7	4	4	6	7	7	5	7	7	6	30	28	28	86
Kadın	4	3	3	5	3	4	5	4	3	2	3	5	3	5	18	18	16	52
Kadın	6	3	5	6	5	3	4	6	5	2	4	5	6	4	24	19	21	64
Erkek	7	7	6	6	7	7	4	7	7	6	6	6	7	7	31	33	26	90
Erkek	7	7	7	7	7	6	7	6	7	5	6	7	3	7	28	33	28	89
Erkek	5	7	4	7	7	4	4	6	7	6	5	7	2	6	23	26	28	77
Erkek	4	3	3	4	6	4	3	3	3	3	3	3	4	5	17	18	16	51
Kadın	6	7	7	6	6	7	7	6	7	7	7	6	6	7	32	35	25	92
Kadın	6	6	5	6	6	5	6	6	6	5	5	6	5	5	28	26	24	78
Kadın	5	3	5	6	4	5	6	6	5	5	4	4	4	5	26	22	19	67
Kadın	3	3	3	6	3	3	3	4	5	6	4	5	5	4	21	17	19	57
Erkek	4	4	4	4	4	4	4	4	4	4	4	4	4	4	20	20	16	56
Kadın	5	3	3	6	6	3	6	5	6	5	3	5	3	4	24	16	23	63
Kadın	6	6	6	4	7	5	5	6	6	6	5	6	6	6	29	28	23	80
Kadın	6	3	5	4	4	3	5	5	5	5	4	5	7	7	28	22	18	68
Kadın	7	7	5	6	7	4	7	7	3	6	4	7	7	7	34	27	23	84
Kadın	7	6	7	7	7	6	6	7	7	6	6	7	7	7	33	32	28	93
Kadın	6	4	4	6	6	5	6	5	6	6	4	6	5	7	28	24	24	76
Kadın	4	7	3	6	6	3	4	3	7	2	3	7	4	7	17	23	26	66
Kadın	4	3	4	3	2	4	6	5	5	2	3	5	2	3	19	17	15	51
Erkek	6	3	5	3	5	5	5	5	3	5	4	3	5	5	26	22	14	62
Kadın	7	5	5	4	7	4	5	6	7	4	3	6	4	7	26	24	24	74
Kadın	6	2	3	6	6	4	5	5	7	4	4	6	5	4	25	17	25	67
Kadın	6	6	5	6	6	4	4	6	6	7	5	6	2	6	25	26	24	75
Kadın	6	4	5	6	4	4	5	6	6	4	5	6	4	4	25	22	22	69
Kadın	5	3	5	6	6	6	4	6	5	5	5	6	5	4	25	23	23	71
Kadın	7	6	6	7	6	6	7	7	7	6	6	7	6	7	33	31	27	91
Erkek	6	3	5	6	6	5	5	6	7	3	6	6	6	7	26	26	25	77
Kadın	5	6	6	6	5	5	5	5	7	5	4	6	5	6	25	27	24	76
Kadın	7	6	4	6	6	4	7	7	6	5	6	6	7	6	33	26	24	83
Kadın	6	5	4	4	7	5	5	6	4	6	5	6	6	6	29	25	21	75
Kadın	6	6	5	6	6	6	6	6	6	6	5	5	6	7	30	29	23	82
Erkek	4	6	4	6	6	4	4	3	6	3	4	6	3	7	17	25	24	66
Kadın	5	4	5	6	5	4	5	5	5	6	4	5	5	3	26	20	21	67
Kadın	5	3	4	6	5	2	5	6	7	6	4	7	4	4	26	17	25	68
Erkek	7	6	7	7	7	7	7	7	7	7	7	7	7	7	35	34	28	97
Kadın	7	3	5	7	7	4	7	7	7	6	3	7	7	7	34	22	28	84
Kadın	7	6	5	7	5	6	7	7	6	4	6	7	6	7	31	30	25	86
Kadın	7	3	6	7	7	3	5	5	2	6	5	7	7	3	30	20	23	73
Kadın	6	1	3	2	2	4	5	5	3	3	3	3	3	2	22	13	10	45
Kadın	7	5	5	7	7	4	4	7	7	7	6	7	7	6	32	26	28	86
Erkek	7	3	5	5	2	5	6	6	6	5	5	6	6	7	30	25	19	74
Kadın	7	7	7	7	7	4	4	6	7	7	5	6	7	7	31	30	27	88
Kadın	6	4	4	6	4	3	6	5	4	5	2	6	5	3	27	16	20	63
Kadın	5	3	5	7	7	5	5	5	3	5	4	7	7	7	27	24	24	75
Kadın	6	5	5	6	6	4	4	6	5	6	5	5	5	4	27	23	22	72
Kadın	6	6	6	7	6	5	6	5	6	6	5	6	6	6	29	28	25	82
Kadın	6	6	5	7	2	5	4	5	7	5	4	6	5	4	25	24	22	71
Kadın	6	5	7	7	7	7	7	7	7	7	6	7	7	7	34	32	28	94
Kadın	7	7	6	7	7	6	7	7	7	7	7	7	7	7	35	33	28	96
Erkek	6	4	5	4	5	6	6	6	2	6	5	5	6	7	30	27	16	73
Kadın	6	3	5	3	4	4	4	6	3	5	5	3	5	3	26	20	13	59
Kadın	3	5	2	5	6	1	2	3	5	2	3	5	2	5	12	16	21	49
Kadın	7	7	7	7	7	7	7	7	7	3	4	7	7	7	31	32	28	91
Kadın	6	7	7	6	6	5	6	6	7	7	6	7	7	7	32	32	26	90
Kadın	6	5	5	7	7	4	6	5	7	4	5	7	5	7	26	26	28	80
Kadın	6	4	4	3	3	4	3	5	6	5	5	3	5	3	24	20	15	59
Kadın	6	7	7	6	6	5	5	6	7	7	6	7	6	7	30	32	26	88
Kadın	6	7	6	7	6	6	7	7	7	3	4	6	5	7	28	30	26	84
Kadın	7	4	4	6	7	4	7	7	7	6	5	2	5	5	32	22	22	76
Kadın	6	7	6	7	7	7	7	7	7	5	6	7	5	7	30	33	28	91
Kadın	4	6	4	4	7	3	4	4	6	3	4	6	2	7	17	24	23	64
Kadın	6	3	5	4	6	4	4	5	5	4	4	4	5	6	24	22	19	65
Kadın	7	4	5	7	7	6	7	6	6	7	5	6	5	5	32	25	26	83
Kadın	6	3	4	5	4	6	6	7	6	4	6	3	6	7	29	26	18	73
Kadın	6	4	5	2	2	5	6	6	3	4	5	2	6	6	28	25	9	62
Kadın	6	3	5	7	7	2	3	5	7	4	3	7	6	7	24	20	28	72
Kadın	6	6	5	7	6	5	6	5	7	5	4	7	5	7	27	27	27	81
Kadın	7	6	6	6	6	6	6	7	6	6	6	6	7	7	33	31	24	88
Kadın	6	6	6	6	6	5	6	4	6	5	3	6	5	5	26	25	24	75
Kadın	7	6	5	5	6	5	6	5	5	5	4	4	6	6	29	26	20	75
Erkek	6	6	6	6	7	3	5	5	4	3	4	6	5	5	24	24	23	71
Kadın	6	4	6	7	7	4	7	7	7	5	3	6	3	6	28	23	27	78
Kadın	4	2	3	6	6	2	2	4	5	4	2	6	3	5	17	14	23	54
Erkek	5	5	4	6	7	4	4	4	5	6	4	5	5	6	24	23	23	70
Kadın	4	4	3	2	3	4	4	6	2	4	4	3	5	4	23	19	10	52
Kadın	7	7	5	7	7	7	7	7	7	7	5	7	7	7	35	31	28	94
Kadın	4	4	4	5	5	3	5	4	5	5	4	5	5	5	23	20	20	63
Kadın	5	3	5	6	6	5	6	5	6	4	4	5	6	5	26	22	23	71
Kadın	3	5	3	4	4	3	4	3	4	4	3	4	4	7	18	21	16	55
Kadın	4	4	3	5	5	2	3	3	7	3	3	4	3	5	16	17	21	54
Kadın	5	5	2	6	6	5	6	4	5	4	4	4	6	4	25	20	21	66
Kadın	7	5	5	6	7	5	5	5	6	7	6	6	5	6	29	27	25	81
Kadın	7	3	4	5	7	3	7	7	7	7	4	7	7	5	35	19	26	80
Erkek	5	6	6	6	6	5	4	7	6	6	6	6	6	7	28	30	24	82
Erkek	6	4	3	6	3	6	5	5	6	5	6	3	6	7	27	26	18	71
Kadın	6	2	2	7	7	2	6	6	6	6	5	6	6	4	30	15	26	71
Kadın	7	6	6	7	7	4	7	7	7	7	6	7	6	6	34	28	28	90
Kadın	6	4	3	5	6	5	5	6	3	5	4	6	4	3	26	19	20	65
Erkek	7	7	7	7	7	6	6	6	7	6	6	7	6	7	31	33	28	92
Kadın	5	3	4	7	6	2	4	2	7	5	2	6	3	5	19	16	26	61
Kadın	6	6	7	7	7	5	6	6	6	6	5	6	7	6	31	29	26	86
Kadın	6	6	5	7	7	5	6	6	7	5	4	7	7	6	30	26	28	84
Kadın	5	7	5	7	7	5	5	5	7	7	6	7	6	7	28	30	28	86
Kadın	5	2	4	2	2	4	5	5	4	4	4	4	4	4	23	18	12	53
Erkek	6	7	7	7	7	6	6	6	7	6	4	7	7	7	31	31	28	90
Kadın	7	6	3	7	7	3	6	6	6	6	4	6	6	6	31	22	26	79
Kadın	6	7	6	7	7	7	7	7	7	7	6	7	7	7	34	33	28	95
Kadın	5	4	4	3	6	4	5	5	6	6	4	3	5	7	26	23	18	67
Erkek	7	7	6	6	6	7	7	6	6	7	6	7	5	7	32	33	25	90
Kadın	7	6	6	6	7	5	7	6	7	7	6	7	7	7	34	30	27	91
Kadın	6	3	3	4	4	3	6	6	4	3	2	4	5	3	26	14	16	56
Kadın	6	7	7	7	5	4	6	7	7	6	7	7	7	7	32	32	26	90
Kadın	5	4	3	6	7	4	5	4	6	3	2	3	5	4	22	17	22	61
Kadın	3	7	3	6	7	3	3	3	7	3	3	7	3	7	15	23	27	65
Kadın	7	7	6	6	7	6	6	7	7	7	6	7	7	7	34	32	27	93
Kadın	6	3	6	5	7	4	4	4	6	4	4	6	4	7	22	24	24	70
Kadın	6	6	6	7	7	7	7	7	6	6	6	6	6	7	32	32	26	90
Kadın	4	7	5	7	7	5	4	6	7	5	3	7	6	7	25	27	28	80
Kadın	7	4	4	7	7	4	7	7	7	7	4	7	7	4	35	20	28	83
Kadın	5	3	4	2	2	3	4	3	4	3	3	5	3	4	18	17	13	48
Kadın	6	4	4	6	6	4	5	5	6	4	5	7	5	7	25	24	25	74
Kadın	7	7	5	5	7	4	6	6	6	4	4	6	7	7	30	27	24	81
Kadın	6	7	6	6	6	6	6	6	7	5	5	7	7	7	30	31	26	87
Kadın	5	4	4	6	6	4	6	5	5	5	5	6	5	6	26	23	23	72
Erkek	6	3	3	4	5	4	6	5	5	6	4	5	6	4	29	18	19	66
Kadın	6	4	4	7	7	6	6	6	7	6	5	7	6	7	30	26	28	84
Kadın	7	3	4	6	6	3	4	5	5	6	2	5	5	3	27	15	22	64
Kadın	6	3	5	4	3	4	6	5	6	6	5	6	5	5	28	22	19	69
Erkek	7	6	6	6	7	5	6	6	6	6	6	6	6	6	31	29	25	85
Kadın	6	6	6	5	6	6	5	6	6	4	5	6	6	7	27	30	23	80
Kadın	5	5	5	4	5	3	3	5	5	5	3	5	3	7	21	23	19	63
Erkek	7	5	7	7	7	7	7	7	6	7	7	7	7	6	35	32	27	94
Erkek	4	4	3	4	6	5	4	4	5	4	3	5	5	5	21	20	20	61
Kadın	7	3	3	6	7	5	6	6	7	6	5	7	7	7	32	23	27	82
Erkek	6	6	6	6	6	5	6	6	6	5	5	6	6	6	29	28	24	81
Kadın	6	6	4	6	6	5	7	5	6	5	4	6	6	6	29	25	24	78
Erkek	6	6	5	7	7	4	5	5	5	6	5	7	7	7	29	27	26	82
Kadın	7	6	6	3	5	5	5	6	6	5	5	5	6	6	29	28	19	76
Kadın	7	7	7	5	7	6	7	7	6	6	6	6	7	7	34	33	24	91
Kadın	6	7	7	6	6	7	7	7	6	7	7	6	7	7	34	35	24	93
Erkek	6	3	4	6	4	5	6	5	6	6	4	7	5	4	28	20	23	71
Kadın	5	4	4	2	4	4	4	5	5	3	3	4	4	5	21	20	15	56
Kadın	5	6	6	7	6	6	6	6	7	6	6	7	6	7	29	31	27	87
Erkek	7	5	4	6	7	6	7	7	7	7	3	6	7	4	35	22	26	83
Erkek	7	6	7	4	7	6	7	7	4	7	5	3	7	7	35	31	18	84
Kadın	5	5	4	5	5	3	6	5	3	5	3	3	6	5	27	20	16	63
Erkek	5	4	3	6	5	6	6	5	6	4	4	6	4	7	24	24	23	71
Kadın	6	6	6	7	7	6	7	6	7	6	6	7	6	7	31	31	28	90
Kadın	5	3	6	4	3	5	5	5	5	3	4	5	4	5	22	23	17	62
Kadın	7	4	5	6	6	5	5	6	6	6	5	6	6	6	30	25	24	79
Erkek	6	3	5	5	4	6	6	6	3	7	5	5	7	5	32	24	17	73
Kadın	7	6	6	6	5	6	6	6	6	4	5	6	6	6	29	29	23	81
Kadın	5	6	4	3	3	3	4	4	4	3	3	6	2	6	18	22	16	56
Kadın	6	3	5	2	5	4	5	6	5	6	4	5	6	4	29	20	17	66
Kadın	7	5	5	7	7	5	4	6	7	3	4	7	7	6	27	25	28	80
Kadın	7	7	6	7	7	6	6	7	7	6	6	7	6	7	32	32	28	92
Erkek	3	7	3	7	7	3	3	3	6	3	3	6	3	7	15	23	26	64
Kadın	7	6	6	2	6	6	5	6	5	6	6	6	6	6	30	30	19	79
Kadın	7	5	6	7	7	4	7	5	6	6	6	6	5	7	30	28	26	84
Kadın	6	7	7	7	7	5	6	7	7	6	5	7	7	7	32	31	28	91
Erkek	5	7	4	4	7	3	5	4	7	4	4	7	4	7	22	25	25	72
Erkek	6	6	6	7	7	3	5	6	7	6	6	7	3	7	26	28	28	82
Erkek	6	7	6	7	7	4	5	3	7	4	5	7	5	6	23	28	28	79
Kadın	6	7	4	5	6	3	3	6	6	7	6	6	7	6	29	26	23	78
Kadın	5	6	5	7	6	6	5	5	7	3	3	6	2	7	20	27	26	73
Kadın	7	5	7	6	6	5	7	6	6	6	6	6	7	7	33	30	24	87
Kadın	6	6	6	4	2	6	6	6	7	5	6	5	6	7	29	31	18	78
Kadın	7	7	7	6	7	7	6	7	7	6	7	7	6	7	32	35	27	94
Kadın	7	5	5	6	6	5	6	6	3	5	6	4	6	5	30	26	19	75
Kadın	7	5	6	6	6	5	6	6	7	6	6	6	6	7	31	29	25	85
Kadın	7	7	6	7	7	5	5	5	2	6	5	4	6	7	29	30	20	79
Kadın	5	6	3	6	3	5	6	5	6	5	5	6	3	6	24	25	21	70
Erkek	6	3	4	7	6	4	2	4	6	6	3	6	3	6	21	20	25	66
Kadın	5	5	4	4	6	5	5	5	4	3	4	4	5	5	23	23	18	64
Kadın	6	6	7	7	7	5	5	6	7	6	6	7	6	7	29	31	28	88
Erkek	5	4	4	6	7	6	6	6	6	7	5	5	7	7	31	26	24	81
Kadın	7	7	5	7	4	3	3	7	7	3	5	5	7	7	27	27	23	77
Kadın	7	4	4	1	7	4	5	5	5	6	4	3	3	6	26	22	16	64
Kadın	6	3	3	6	2	2	2	3	2	3	2	2	3	2	17	12	12	41
Kadın	7	3	5	7	7	4	5	5	7	6	7	7	6	6	29	25	28	82
Kadın	7	6	6	7	7	4	5	6	7	7	5	6	6	6	31	27	27	85
Erkek	5	6	6	5	4	4	4	4	6	5	5	6	5	5	23	26	21	70
Erkek	7	3	5	6	4	4	6	6	6	3	2	7	4	5	26	19	23	68
Kadın	6	3	2	7	6	5	5	6	7	2	3	6	3	6	22	19	26	67
Kadın	6	6	4	6	6	6	5	6	4	7	5	5	6	6	30	27	21	78
Kadın	7	4	4	7	6	4	7	7	7	6	4	7	7	5	34	21	27	82
Erkek	2	7	3	5	5	3	3	3	5	3	3	5	3	5	14	21	20	55
Kadın	7	6	6	7	7	5	4	5	7	5	7	7	4	7	25	31	28	84
Kadın	7	6	6	6	6	6	7	6	6	3	3	6	6	7	29	28	24	81
Kadın	3	6	3	5	6	3	4	4	4	3	3	5	3	7	17	22	20	59
Kadın	5	3	3	5	4	3	4	4	5	6	2	5	4	3	23	14	19	56
Kadın	6	3	4	5	5	5	6	7	6	5	4	5	6	6	30	22	21	73
Kadın	7	7	7	7	6	6	7	7	6	7	6	7	7	7	35	33	26	94
Kadın	5	6	5	1	7	4	7	6	6	4	5	6	4	6	26	26	20	72
Kadın	6	6	6	7	7	6	7	6	7	5	4	7	6	7	30	29	28	87
Kadın	6	4	4	6	6	5	7	7	6	5	4	6	5	6	30	23	24	77
Kadın	6	4	6	2	6	4	4	5	2	4	3	2	6	6	25	23	12	60
Kadın	7	3	5	7	1	5	6	6	5	5	4	7	7	6	31	23	20	74
Kadın	7	6	6	5	6	4	6	7	6	7	5	6	6	4	33	25	23	81
Kadın	6	6	5	4	5	5	6	6	5	5	4	6	6	6	29	26	20	75
Kadın	7	7	6	7	7	6	6	7	7	7	7	7	6	7	33	33	28	94
Kadın	5	6	6	6	3	4	6	7	6	6	4	6	6	6	30	26	21	77
Kadın	3	5	4	4	4	3	3	4	5	4	3	6	4	4	18	19	19	56
Erkek	6	3	5	4	5	5	5	5	3	5	4	3	7	4	28	21	15	64
Kadın	7	6	5	6	5	5	5	5	6	5	5	6	5	6	27	27	23	77
Kadın	6	5	4	6	5	4	5	5	6	5	4	5	5	5	26	22	22	70
Erkek	6	6	6	7	7	6	6	6	7	4	4	7	7	7	29	29	28	86
Kadın	6	6	6	4	7	4	6	6	6	6	3	6	6	7	30	26	23	79
Erkek	6	5	5	6	4	2	5	5	6	6	6	6	6	7	28	25	22	75
Kadın	4	5	2	5	5	2	3	3	4	4	3	5	4	5	18	17	19	54
Erkek	7	6	7	5	7	7	7	7	7	5	7	7	7	7	33	34	26	93
Erkek	7	7	6	7	7	4	5	5	7	5	5	7	6	7	28	29	28	85
Kadın	7	7	7	7	7	7	7	7	5	7	7	6	7	7	35	35	25	95
Kadın	6	5	5	7	6	4	5	6	7	5	4	6	4	4	26	22	26	74
Erkek	7	6	6	7	7	6	6	6	7	6	6	6	6	7	31	31	27	89
Kadın	6	5	3	3	3	5	6	6	3	3	4	3	3	5	24	22	12	58
Kadın	7	6	5	7	6	5	6	7	7	7	3	7	7	6	34	25	27	86
Kadın	5	6	6	7	7	5	6	5	7	5	4	7	4	7	25	28	28	81
Kadın	5	3	4	5	6	3	3	5	6	5	3	5	3	4	21	17	22	60
Kadın	6	7	5	6	6	4	4	5	6	4	4	6	4	6	23	26	24	73
Erkek	6	6	5	2	5	5	6	6	5	6	5	7	6	6	30	27	19	76
Kadın	5	5	4	7	7	4	6	5	7	6	6	7	7	7	29	26	28	83
Kadın	7	7	7	7	7	7	7	7	7	7	7	7	7	7	35	35	28	98
Kadın	7	7	7	7	7	6	7	6	7	6	5	7	6	7	32	32	28	92
Kadın	6	6	5	7	4	5	7	5	6	5	5	6	5	3	28	24	23	75
Kadın	5	5	5	6	6	4	5	4	6	6	3	6	4	6	24	23	24	71
Kadın	5	6	5	6	6	5	4	5	5	5	6	6	6	7	25	29	23	77
Erkek	5	3	6	5	7	6	5	7	7	5	4	3	5	7	27	26	22	75
Kadın	7	7	7	7	7	6	7	7	7	6	5	7	5	7	32	32	28	92
Erkek	7	3	5	6	6	5	5	5	6	4	4	7	6	7	27	24	25	76
Erkek	7	7	7	7	4	7	7	7	7	6	6	7	7	7	34	34	25	93
Kadın	4	6	3	7	7	3	3	3	7	3	3	7	3	7	16	22	28	66
Kadın	6	6	6	4	6	5	5	5	6	5	5	6	6	6	27	28	22	77
Kadın	5	6	6	6	7	6	6	5	6	4	6	6	7	6	27	30	25	82
Kadın	7	6	7	7	7	6	6	6	7	4	6	7	7	6	30	31	28	89
Kadın	6	4	2	6	6	4	3	4	6	4	3	6	6	4	23	17	24	64
Erkek	7	7	7	6	4	7	7	7	7	7	7	7	7	7	35	35	24	94
Kadın	5	5	5	5	4	5	5	5	5	5	3	5	5	4	25	22	19	66
Kadın	4	4	4	7	2	3	6	4	5	3	4	7	4	3	21	18	21	60
Erkek	7	7	7	7	5	6	6	7	6	7	6	6	7	6	34	32	24	90
Kadın	6	4	5	5	4	4	5	7	7	7	5	7	7	2	32	20	23	75
Erkek	5	5	3	6	6	5	4	5	7	6	6	7	5	7	25	26	26	77
Erkek	6	3	5	5	5	4	6	6	2	6	5	2	6	5	30	22	14	66
Kadın	5	6	4	5	5	3	3	4	5	2	5	5	7	6	21	24	20	65
Kadın	7	6	6	7	7	5	5	7	7	7	5	6	7	7	33	29	27	89
Kadın	4	6	3	6	5	4	4	3	5	4	4	5	4	4	19	21	21	61
Kadın	7	4	2	7	4	5	6	6	7	6	6	7	7	4	32	21	25	78
Kadın	5	3	5	4	6	5	6	5	2	6	4	3	5	7	27	24	15	66
Kadın	6	5	5	4	4	5	5	5	3	4	4	3	5	5	25	24	14	63
Kadın	5	5	3	7	4	2	5	6	6	2	3	6	6	5	24	18	23	65
Kadın	7	5	4	6	5	4	6	5	4	3	5	4	4	7	25	25	19	69
Kadın	5	3	5	4	4	4	5	5	6	5	5	7	5	7	25	24	21	70
Kadın	7	6	6	6	7	4	6	5	7	5	4	6	6	7	29	27	26	82
Kadın	5	6	4	6	4	4	7	5	6	4	4	6	5	6	26	24	22	72
Kadın	5	6	5	7	6	4	4	6	6	2	4	6	6	6	23	25	25	73
Kadın	6	4	4	6	2	5	6	6	6	2	5	6	6	4	26	22	20	68
Kadın	7	3	5	6	6	6	6	6	6	6	5	6	6	6	31	25	24	80
Kadın	7	6	6	7	7	5	7	6	7	6	5	7	5	6	31	28	28	87
Kadın	6	3	5	5	5	4	7	4	5	2	4	5	6	5	25	21	20	66
Kadın	7	7	5	6	6	5	5	5	4	7	4	7	7	7	31	28	23	82
Erkek	6	7	7	7	7	6	6	7	7	6	7	7	6	7	31	34	28	93
Kadın	4	4	4	4	4	4	4	4	4	4	4	4	4	4	20	20	16	56
Kadın	5	3	5	3	3	5	5	5	3	5	5	3	5	3	25	21	12	58
Erkek	3	4	4	4	3	4	4	4	4	4	4	4	4	4	19	20	15	54
Kadın	5	4	4	6	5	4	5	6	6	5	5	6	5	5	26	22	23	71
Kadın	7	7	6	7	6	5	7	7	6	5	5	6	7	6	33	29	25	87
Kadın	7	4	4	5	5	4	7	6	6	6	4	5	5	4	31	20	21	72
Kadın	7	7	5	5	7	7	7	7	5	7	7	7	7	6	35	32	24	91
Erkek	5	3	3	2	5	3	4	5	3	5	3	4	5	3	24	15	14	53
Kadın	4	6	5	7	4	5	5	5	6	6	5	6	5	7	25	28	23	76
Kadın	5	3	5	3	3	5	5	5	3	5	5	3	5	3	25	21	12	58
Kadın	5	4	4	5	7	4	4	4	5	5	3	5	4	4	22	19	22	63
Kadın	6	4	4	3	4	4	5	4	6	3	4	6	6	4	24	20	19	63
Kadın	7	3	7	7	7	7	7	7	7	7	7	7	7	7	35	31	28	94
Kadın	7	7	7	7	7	7	7	7	7	7	7	7	7	7	35	35	28	98
Kadın	3	6	5	7	7	5	5	5	7	3	4	6	5	7	21	27	27	75
Kadın	2	5	3	5	5	3	3	3	5	3	3	5	3	4	14	18	20	52
Kadın	7	5	4	6	5	5	6	6	4	4	5	6	7	5	30	24	21	75
Kadın	7	3	5	5	4	6	7	7	5	7	5	6	7	6	35	25	20	80
Kadın	3	5	3	5	5	3	3	3	5	3	3	5	3	5	15	19	20	54
Kadın	7	6	7	7	7	7	7	7	7	7	7	7	7	7	35	34	28	97
Kadın	6	7	6	7	7	6	3	6	7	5	6	7	5	7	25	32	28	85
